# Supplementary material for: Nutritional Status of Children with Cerebral Palsy in Gorkha, Nepal: Findings from the Nepal Cerebral Palsy Register
Source: Nutrients. 2021 Jul 25;13(8):2537. doi: 10.3390/nu13082537 (PMC8399945; doi:10.3390/nu13082537)
Supplement: Supplementary file 1 [file nutrients-13-02537-s001.zip]

Archive with 1 entries (1 files):
- nutrients-1287395-supplementary.pdf
